# Supplementary material for: Health-Related Composition and Bioactivity of an Agave Sap/Prickly Pear Juice Beverage
Source: Molecules. 2024 Jun 8;29(12):2742. doi: 10.3390/molecules29122742 (PMC11206587; doi:10.3390/molecules29122742)
Supplement: Supplementary file 1 [file molecules-29-02742-s001.zip]

Archive with 1 entries (1 files):
- molecules-3021231-supplementary.pdf
